# Supplementary material for: Strategies to Improve Recruitment to a De-escalation Trial: A Mixed-Methods Study of the OPTIMA Prelim Trial in Early Breast Cancer
Source: Clin Oncol (R Coll Radiol). 2020 Jun;32(6):382–9. doi: 10.1016/j.clon.2020.01.029 (PMC7246331; doi:10.1016/j.clon.2020.01.029)
Supplement: Multimedia component 3 [file mmc3.xml]

<?xml version="1.0" encoding="utf-8" standalone="no"?>
<data>
  <datasets>
    <author>carmel.conefrey@bristol.ac.uk</author>
    <type>0</type>
    <dataset>
      <value>6</value>
      <reason>Other (please explain)</reason>
      <comments>The dataset (transcripts) informing this study are available on request, by contacting carmel.conefrey@bristol.ac.uk. The data have not been uploaded to a public repository due to privacy concerns, but the authors will be able to consider specific requests on a case-by-case basis.</comments>
    </dataset>
  </datasets>
</data>
